# Supplementary material for: UVC Stokes and Anti-Stokes Emission of Ca9Y(PO4)7 Polycrystals Doped with Pr3+ Ions
Source: Molecules. 2024 May 1;29(9):2084. doi: 10.3390/molecules29092084 (PMC11085382; doi:10.3390/molecules29092084)
Supplement: Supplementary file 1 [file molecules-29-02084-s001.zip]

Archive with 1 entries (1 files):
- molecules-2918155-supplementary.pdf
